# Supplementary material for: Hemophilia A subjects with an intron-22 gene inversion mutation show CD4+ T-effector responses to multiple epitopes in FVIII
Source: Front Immunol. 2023 Mar 1;14:1128641. doi: 10.3389/fimmu.2023.1128641 (PMC10015889; doi:10.3389/fimmu.2023.1128641)
Supplement: Supplementary file 2 [file Table_1.xlsx]

## Sheet: Table S1 20mer FVIII peptides
Table S1. 20-mer peptides from Anaspec, Inc.
Pool	Peptide Short Name	Residue numbers	Peptide sequence	Pool Concentration
A2 pool 1	A2-1	FVIII 373-392	SVAKKHPKTWVHYIAAEEED	10^4 uM
	A2-2	FVIII 381-400	TWVHYIAAEEEDWDYAPLVL
	A2-3	FVIII 389-408	EEEDWDYAPLVLAPDDRSYK
	A2-4	FVIII 397-416	PLVLAPDDRSYKSQYLNNGP
	A2-5	FVIII 405-424	RSYKSQYLNNGPQRIGRKYK
A2 pool 2	A2-6	FVIII 413-432	NNGPQRIGRKYKKVRFMAYT	10^4 uM
	A2-7	FVIII 421-440	RKYKKVRFMAYTDETFKTRE
	A2-8	FVIII 429-448	MAYTDETFKTREAIQHESGI
	A2-9	FVIII 437-456	KTREAIQHESGILGPLLYGE
	A2-10	FVIII 445-464	ESGILGPLLYGEVGDTLLII
A2 pool 3	A2-11	FVIII 453-472	LYGEVGDTLLIIFKNQASRP	10^4 uM
	A2-12	FVIII 461-480	LLIIFKNQASRPYNIYPHGI
	A2-13	FVIII 469-488	ASRPYNIYPHGITDVRPLYS
	A2-14	FVIII 477-496	PHGITDVRPLYSRRLPKGVK
	A2-15	FVIII 485-504	PLYSRRLPKGVKHLKDFPIL
A2 pool 4	A2-16	FVIII 493-512	KGVKHLKDFPILPGEIFKYK	10^4 uM
	A2-17	FVIII 501-520	FPILPGEIFKYKWTVTVEDG
	A2-18	FVIII 509-528	IFKYKWTVTVEDGPTKSDPR
	A2-19	FVIII 517-536	VEDGPTKSDPRCLTRYYSSF
	A2-20	FVIII 525-544	DPRCLTRYYSSFVNMERDLA
A2 pool 5	A2-21	FVIII 529-548*	LTRYYSSFVNMERDLASGLI	10^4 uM
	A2-22	FVIII 533-552*	YSSFVNMERDLASGLIGPLL
	A2-23	FVIII 541-560	RDLASGLIGPLLICYKESVD
	A2-24	FVIII 549-568	GPLLICYKESVDQRGNQIMS
	A2-25	FVIII 557-576	ESVDQRGNQIMSDKRNVILF
A2 pool 6	A2-26	FVIII 565-584	QIMSDKRNVILFSVFDENRS	10^4 uM
	A2-27	FVIII 573-592	VILFSVFDENRSWYLTENIQ
	A2-28	FVIII 581-600	ENRSWYLTENIQRFLPNPAG
	A2-29	FVIII 589-608	ENIQRFLPNPAGVQLEDPEF
	A2-30	FVIII 597-616	NPAGVQLEDPEFQASNIMHS
A2 pool 7	A2-31	FVIII 605-624	DPEFQASNIMHSINGYVFDS	10^4 uM
	A2-32	FVIII 613-632	IMHSINGYVFDSLQLSVCLH
	A2-33	FVIII 610-619*	ASNIMHSINGYVFDSLQLSV
	A2-34	FVIII 621-640	VFDSLQLSVCLHEVAYWYIL
	A2-35	FVIII 629-648	VCLHEVAYWYILSIGAQTDF
A2 pool 8	A2-36	FVIII 637-656*	LHEVAYWYILSIGAQTDFLS	10^4 uM
	A2-37	FVIII 645-664	WYILSIGAQTDFLSVFFSGY
	A2-38	FVIII 653-672	QTDFLSVFFSGYTFKHKMVY
	A2-39	FVIII 661-680	FSGYTFKHKMVYEDTLTLFP
	A2-40	FVIII 669-688	KMVYEDTLTLFPFSGETVFM
A2 pool 9	A2-41	FVIII 677-696	TLFPFSGETVFMSMENPGLW	10^4 uM
	A2-42	FVIII 685-704	TVFMSMENPGLWILGCHNSD
	A2-43	FVIII 672-691	PFSGETVFMSMENPGLWILG
	A2-44	FVIII 685-704	PGLWILGCHNSDFRNRGMTA
	A2-45	FVIII 693-712	HNSDFRNRGMTALLKVSSCD
A2 pool 10	A2-46	FVIII 693-710*	HNSDFRNRGMTALLKVSS	10^4 uM
	A2-47	FVIII 701-720	GMTALLKVSSCDKNTGDYYE
	A2-48	FVIII 709-728	SSCDKNTGDYYEDSYEDISA
	A2-49	FVIII 712-731*	DKNTGDYYEDSYEDISAYLL
	A2-50	FVIII 717-740	DYYEDSYEDISAYLLSKNNAIEPR
C1 pool 1	C1-1	FVIII 2004-2023	EHLHAGMSTLFLVYSNKCQT	10 mg/ml
	C1-2	FVIII 2001-2020	LIGEHLHAGMSTLFLVYSNK
	C1-3	FVIII 2012-2031	TLFLVYSNKCQTPLGMASGH
	C1-4	FVIII 2020-2039	KCQTPLGMASGHIRDFQITA
	C1-5	FVIII 2022-2041	QTPLGMASGHIRDFQITASG
C1 pool 2	C1-6	FVIII 2028-2147	ASGHIRDFQITASGQYGQWA	10 mg/ml
	C1-7	FVIII 2036-2055	QITASGQYGQWAPKLARLHY
	C1-8	FVIII 2044-2063	GQWAPKLARLHYSGSINAWS
	C1-9	FVIII 2052-2071	RLHYSGSINAWSTKEPFSWI
	C1-10	FVIII 2060-2079	NAWSTKEPFSWIKVDLLAPM
C1 pool 3	C1-11	FVIII 2068-2087	FSWIKVDLLAPMIIHGIKTQ	10 mg/ml
	C1-12	FVIII 2076-2095	LAPMIIHGIKTQGARQKFSS
	C1-13	FVIII 2084-2103	IKTQGARQKFSSLYISQFII
	C1-14	FVIII 2092-2111	KFSSLYISQFIIMYSLDGKK
	C1-15	FVIII 2100-2119	QFIIMYSLDGKKWQTYRGNS
C1 pool 4	C1-16	FVIII 2108-2127	DGKKWQTYRGNSTGTLMVFF	10 mg/ml
	C1-17	FVIII 2116-2135	RGNSTGTLMVFFGNVDSSGI
	C1-18	FVIII 2124-2143	MVFFGNVDSSGIKHNIFNPP
	C1-19	FVIII 2132-2151	SSGIKHNIFNPPIIARYIRL
	C1-20	FVIII 2140-2159	FNPPIIARYIRLHPTHYSIR
C1 pool 5	C1-21	FVIII 2148-2167	YIRLHPTHYSIRSTLRMELM	10 mg/ml
	C1-22	FVIII 2154-2173	THYSIRSTLRMELMGCDLNS
C2 pool 1 NEW	C2-1	FVIII 2170-2189	DLNSCSMPLGMESKAISDAQ	10^4 uM
	C2-2	FVIII 2178-2197	LGMESKAISDAQITASSYFT
	C2-3B	FVIII 2186-2205	SDAQITASSYFTNMFATWSP
	C2-4	FVIII 2194-2213	SYFTNMFATWSPSKARLHLQ
	C2-5	FVIII 2202-2221	TWSPSKARLHLQGRSNAWRP
C2 pool 2 NEW	C2-6	FVIII 2210-2229	LHLQGRSNAWRPQVNNPKEW	10^4 uM
	C2-7	FVIII 2218-2237	AWRPQVNNPKEWLQVDFQKT
	C2-8	FVIII 2226-2245	PKEWLQVDFQKTMKVTGVTT
	C2-9	FVIII 2234-2253	FQKTMKVTGVTTQGVKSLLT
	C2-10	FVIII 2242-2261	GVTTQGVKSLLTSMYVKEFL
C2 pool 3 NEW	C2-11	FVIII 2250-2269	SLLTSMYVKEFLISSSQDGH	10^4 uM
	C2-12	FVIII 2258-2277	KEFLISSSQDGHQWTLFFQN
	C2-13	FVIII 2265-2284	SQDGHQWTLFFQNGKVKVFQ
	C2-14	FVIII 2273-2292	LFFQNGKVKVFQGNQDSFTP
	C2-15	FVIII 2281-2300	KVFQGNQDSFTPVVNSLDPP
C2 pool 4 NEW	C2-16	FVIII 2289-2308	SFTPVVNSLDPPLLTRYLRI	10^4 uM
	C2-17	FVIII 2297-2316	LDPPLLTRYLRIHPQSWVHQ
	C2-18	FVIII 2305-2324	YLRIHPQSWVHQIALRMEVL
	C2-19	FVIII 2313-2332	WVHQIALRMEVLGCEAQDLY
