# Supplementary material for: Hemophilia A subjects with an intron-22 gene inversion mutation show CD4+ T-effector responses to multiple epitopes in FVIII
Source: Front Immunol. 2023 Mar 1;14:1128641. doi: 10.3389/fimmu.2023.1128641 (PMC10015889; doi:10.3389/fimmu.2023.1128641)
Supplement: Supplementary file 3 [file Table_2.xlsx]

## Sheet: Table S2 15mers all
Table S2. Individual 15-mer peptides from Mimotopes, Inc.
362 individual FVIII peptides, 3-8 mg each											LEGACY	LEGACY
Peptide	PeptideID	Length	NTerm	Sequence	CTerm	Hydro	MolWt		Nterm #	Cterm #	Nterm #	Cterm #
1	A1-1	15	H-	ATRRYYLGAVELSWD	NH2	0.27	1799.02		20	34	1	15
2	A1-2	15	H-	YYLGAVELSWDYMQS	NH2	0.47	1824.05		24	38	5	19
3	A1-3	15	H-	AVELSWDYMQSDLGE	NH2	0.27	1741.9		28	42	9	23
4	A1-4	15	H-	SWDYMQSDLGELPVD	NH2	0.29	1753.91		32	46	13	27
5	A1-5	15	H-	MQSDLGELPVDARFP	NH2	0.26	1673.91		36	50	17	31
6	A1-6	15	H-	LGELPVDARFPPRVP	NH2	0.34	1661.97		40	54	21	35
7	A1-7	15	H-	PVDARFPPRVPKSFP	NH2	0.27	1709.03		44	58	25	39
8	A1-8	15	H-	RFPPRVPKSFPFNTS	NH2	0.26	1776.08		48	62	29	43
9	A1-9	15	H-	RVPKSFPFNTSVVYK	NH2	0.27	1768.1		52	66	33	47
10	A1-10	15	H-	SFPFNTSVVYKKTLF	NH2	0.44	1777.1		56	70	37	51
11	A1-11	15	H-	NTSVVYKKTLFVEFT	NH2	0.34	1775.08		60	74	41	55
12	A1-12	15	H-	VYKKTLFVEFTDHLF	NH2	0.46	1886.23		64	78	45	59
13	A1-13	15	H-	TLFVEFTDHLFNIAK	NH2	0.48	1794.09		68	82	49	63
14	A1-14	15	H-	EFTDHLFNIAKPRPP	NH2	0.26	1781.05		72	86	53	67
15	A1-15	15	H-	HLFNIAKPRPPWMGL	NH2	0.52	1776.19		76	90	57	71
16	A1-16	15	H-	IAKPRPPWMGLLGPT	NH2	0.5	1633.04		80	94	61	75
17	A1-17	15	H-	RPPWMGLLGPTIQAE	NH2	0.47	1664.99		84	98	65	79
18	A1-18	15	H-	MGLLGPTIQAEVYDT	NH2	0.41	1606.86		88	102	69	83
19	A1-19	15	H-	GPTIQAEVYDTVVIT	NH2	0.4	1604.82		92	106	73	87
20	A1-20	15	H-	QAEVYDTVVITLKNM	NH2	0.32	1723.02		96	110	77	91
21	A1-21	15	H-	YDTVVITLKNMASHP	NH2	0.34	1687.98		100	114	81	95
22	A1-22	15	H-	VITLKNMASHPVSLH	NH2	0.42	1645.99		104	118	85	99
23	A1-23	15	H-	KNMASHPVSLHAVGV	NH2	0.29	1545.83		108	122	89	103
24	A1-24	15	H-	SHPVSLHAVGVSYWK	NH2	0.42	1665.92		112	126	93	107
25	A1-25	15	H-	SLHAVGVSYWKASEG	NH2	0.28	1589.77		116	130	97	111
26	A1-26	15	H-	VGVSYWKASEGAEYD	NH2	0.15	1659.78		120	134	101	115
27	A1-27	15	H-	YWKASEGAEYDDQTS	NH2	-0.04	1748.78		124	138	105	119
28	A1-28	15	H-	SEGAEYDDQTSQREK	NH2	-0.35	1741.75		128	142	109	123
29	A1-29	15	H-	EYDDQTSQREKEDDK	NH2	-0.52	1884.89		132	146	113	127
30	A1-30	15	H-	QTSQREKEDDKVFPG	NH2	-0.23	1762.9		136	150	117	131
31	A1-31	15	H-	REKEDDKVFPGGSHT	NH2	-0.2	1700.83		140	154	121	135
32	A1-32	15	H-	DDKVFPGGSHTYVWQ	NH2	0.24	1734.89		144	158	125	139
33	A1-33	15	H-	FPGGSHTYVWQVLKE	NH2	0.4	1746.99		148	162	129	143
34	A1-34	15	H-	SHTYVWQVLKENGPM	NH2	0.33	1788.06		152	166	133	147
35	A1-35	15	H-	VWQVLKENGPMASDP	NH2	0.27	1669.92		156	170	137	151
36	A1-36	15	H-	LKENGPMASDPLCLT	NH2	0.31	1587.88		160	174	141	155
37	A1-37	15	H-	GPMASDPLCLTYSYL	NH2	0.55	1629.92		164	178	145	159
38	A1-38	15	H-	SDPLCLTYSYLSHVD	NH2	0.45	1711.92		168	182	149	163
39	A1-39	15	H-	CLTYSYLSHVDLVKD	NH2	0.42	1755.03		172	186	153	167
40	A1-40	15	H-	SYLSHVDLVKDLNSG	NH2	0.22	1645.84		176	190	157	171
41	A1-41	15	H-	HVDLVKDLNSGLIGA	NH2	0.29	1549.79		180	194	161	175
42	A1-42	15	H-	VKDLNSGLIGALLVC	NH2	0.52	1513.87		184	198	165	179
43	A1-43	15	H-	NSGLIGALLVCREGS	NH2	0.35	1487.74		188	202	169	183
44	A1-44	15	H-	IGALLVCREGSLAKE	NH2	0.32	1557.88		192	206	173	187
45	A1-45	15	H-	LVCREGSLAKEKTQT	NH2	0.05	1661.94		196	210	177	191
46	A1-46	15	H-	EGSLAKEKTQTLHKF	NH2	0	1715.97		200	214	181	195
47	A1-47	15	H-	AKEKTQTLHKFILLF	NH2	0.35	1816.22		204	218	185	199
48	A1-48	15	H-	TQTLHKFILLFAVFD	NH2	0.64	1792.16		208	222	189	203
49	A1-49	15	H-	HKFILLFAVFDEGKS	NH2	0.42	1750.08		212	226	193	207
50	A1-50	15	H-	LLFAVFDEGKSWHSE	NH2	0.36	1763.98		216	230	197	211
51	A1-51	15	H-	VFDEGKSWHSETKNS	NH2	-0.04	1749.86		220	234	201	215
52	A1-52	15	H-	GKSWHSETKNSLMQD	NH2	-0.02	1746.92		224	238	205	219
53	A1-53	15	H-	HSETKNSLMQDRDAA	NH2	-0.16	1701.84		228	242	209	223
54	A1-54	15	H-	KNSLMQDRDAASARA	NH2	-0.17	1632.82		232	246	213	227
55	A1-55	15	H-	MQDRDAASARAWPKM	NH2	0.01	1733.01		236	250	217	231
56	A1-56	15	H-	DAASARAWPKMHTVN	NH2	0.12	1653.89		240	254	221	235
57	A1-57	15	H-	ARAWPKMHTVNGYVN	NH2	0.22	1743.03		244	258	225	239
58	A1-58	15	H-	PKMHTVNGYVNRSLP	NH2	0.2	1712.01		248	262	229	243
59	A1-59	15	H-	TVNGYVNRSLPGLIG	NH2	0.34	1558.8		252	266	233	247
60	A1-60	15	H-	YVNRSLPGLIGCHRK	NH2	0.27	1712.06		256	270	237	251
61	A1-61	15	H-	SLPGLIGCHRKSVYW	NH2	0.49	1715.06		260	274	241	255
62	A1-62	15	H-	LIGCHRKSVYWHVIG	NH2	0.54	1767.14		264	278	245	259
63	A1-63	15	H-	HRKSVYWHVIGMGTT	NH2	0.34	1771.08		268	282	249	263
64	A1-64	15	H-	VYWHVIGMGTTPEVH	NH2	0.54	1725.01		272	286	253	267
65	A1-65	15	H-	VIGMGTTPEVHSIFL	NH2	0.58	1599.92		276	290	257	271
66	A1-66	15	H-	GTTPEVHSIFLEGHT	NH2	0.32	1623.79		280	294	261	275
67	A1-67	15	H-	EVHSIFLEGHTFLVR	NH2	0.46	1783.07		284	298	265	279
68	A1-68	15	H-	IFLEGHTFLVRNHRQ	NH2	0.32	1866.16		288	302	269	283
69	A1-69	15	H-	GHTFLVRNHRQASLE	NH2	0.13	1763.98		292	306	273	287
70	A1-70	15	H-	LVRNHRQASLEISPI	NH2	0.25	1732.02		296	310	277	291
71	A1-71	15	H-	HRQASLEISPITFLT	NH2	0.41	1711.98		300	314	281	295
72	A1-72	15	H-	SLEISPITFLTAQTL	NH2	0.57	1632.92		304	318	285	299
73	A1-73	15	H-	SPITFLTAQTLLMDL	NH2	0.64	1663.01		308	322	289	303
74	A1-74	15	H-	FLTAQTLLMDLGQFL	NH2	0.67	1710.07		312	326	293	307
75	A1-75	15	H-	QTLLMDLGQFLLFCH	NH2	0.73	1778.17		316	330	297	311
76	A1-76	15	H-	MDLGQFLLFCHISSH	NH2	0.64	1747.08		320	334	301	315
77	A1-77	15	H-	QFLLFCHISSHQHDG	NH2	0.46	1767.99		324	338	305	319
78	A1-78	15	H-	FCHISSHQHDGMEAY	NH2	0.28	1760.93		328	342	309	323
79	A1-79	15	H-	SSHQHDGMEAYVKVD	NH2	0.01	1701.84		332	346	313	327
80	A1-80	15	H-	HDGMEAYVKVDSCPE	NH2	0.11	1678.87		336	350	317	331
81	A1-81	15	H-	EAYVKVDSCPEEPQL	NH2	0.17	1705.91		340	354	321	335
82	A1-82	15	H-	KVDSCPEEPQLRMKN	NH2	-0.02	1773.07		344	358	325	339
83	A1-83	15	H-	CPEEPQLRMKNNEEA	NH2	-0.08	1787.01		348	362	329	343
84	A1-84	15	H-	PQLRMKNNEEAEDYD	NH2	-0.21	1850.98		352	366	333	347
85	A1-85	15	H-	MKNNEEAEDYDDDLT	NH2	-0.25	1800.83		356	370	337	351
86	A1-86	15	H-	EEAEDYDDDLTDSEM	NH2	-0.21	1775.73		360	374	341	355
87	A1-87	15	H-	DYDDDLTDSEMDVVR	NH2	-0.08	1786.85		364	378	345	359
88	A1-88	15	H-	DLTDSEMDVVRFDDD	NH2	-0.03	1770.85		368	382	349	363
89	A1-89	15	H-	SEMDVVRFDDDNSPS	NH2	-0.05	1711.79		372	386	353	367
90	A1-90	15	H-	VVRFDDDNSPSFIQI	NH2	0.27	1750.93		376	390	357	371
91	A1-91	15	H-	DDDNSPSFIQIRSVA	NH2	0.1	1662.78		380	394	361	375
92	A1-92	15	H-	SPSFIQIRSVAKKHP	NH2	0.21	1694.02		384	398	365	379
93	A1-93	15	H-	IQIRSVAKKHPKTWV	NH2	0.23	1790.19		388	402	369	383
94	A2-1	15	H-	SVAKKHPKTWVHYIA	NH2	0.28	1764.11		392	406	373	387
95	A2-2	15	H-	KHPKTWVHYIAAEEE	NH2	0.15	1837.07		396	410	377	391
96	A2-3	15	H-	TWVHYIAAEEEDWDY	NH2	0.32	1926.03		400	414	381	395
97	A2-4	15	H-	YIAAEEEDWDYAPLV	NH2	0.32	1782.93		404	418	385	399
98	A2-5	15	H-	EEEDWDYAPLVLAPD	NH2	0.24	1760.88		408	422	389	403
99	A2-6	15	H-	WDYAPLVLAPDDRSY	NH2	0.35	1779.97		412	426	393	407
100	A2-7	15	H-	PLVLAPDDRSYKSQY	NH2	0.17	1750.98		416	430	397	411
101	A2-8	15	H-	APDDRSYKSQYLNNG	NH2	-0.12	1726.83		420	434	401	415
102	A2-9	15	H-	RSYKSQYLNNGPQRI	NH2	-0.01	1823.05		424	438	405	419
103	A2-10	15	H-	SQYLNNGPQRIGRKY	NH2	-0.01	1793.02		428	442	409	423
104	A2-11	15	H-	NNGPQRIGRKYKKVR	NH2	-0.25	1813.14		432	446	413	427
105	A2-12	15	H-	QRIGRKYKKVRFMAY	NH2	0.03	1943.4		436	450	417	431
106	A2-13	15	H-	RKYKKVRFMAYTDET	NH2	-0.06	1935.28		440	454	421	435
107	A2-14	15	H-	KVRFMAYTDETFKTR	NH2	0.06	1892.21		444	458	425	439
108	A2-15	15	H-	MAYTDETFKTREAIQ	NH2	0.08	1803.03		448	462	429	443
109	A2-16	15	H-	DETFKTREAIQHESG	NH2	-0.12	1746.86		452	466	433	447
110	A2-17	15	H-	KTREAIQHESGILGP	NH2	0.09	1634.86		456	470	437	451
111	A2-18	15	H-	AIQHESGILGPLLYG	NH2	0.49	1566.82		460	474	441	455
112	A2-19	15	H-	ESGILGPLLYGEVGD	NH2	0.36	1517.7		464	478	445	459
113	A2-20	15	H-	LGPLLYGEVGDTLLI	NH2	0.61	1571.88		468	482	449	463
114	A2-21	15	H-	LYGEVGDTLLIIFKN	NH2	0.49	1694.01		472	486	453	467
115	A2-22	15	H-	VGDTLLIIFKNQASR	NH2	0.32	1673.98		476	490	457	471
116	A2-23	15	H-	LLIIFKNQASRPYNI	NH2	0.44	1789.16		480	494	461	475
117	A2-24	15	H-	FKNQASRPYNIYPHG	NH2	0.14	1791		484	498	465	479
118	A2-25	15	H-	ASRPYNIYPHGITDV	NH2	0.29	1701.9		488	502	469	483
119	A2-26	15	H-	YNIYPHGITDVRPLY	NH2	0.43	1820.08		492	506	473	487
120	A2-27	15	H-	PHGITDVRPLYSRRL	NH2	0.22	1779.08		496	510	477	491
121	A2-28	15	H-	TDVRPLYSRRLPKGV	NH2	0.12	1756.09		500	514	481	495
122	A2-29	15	H-	PLYSRRLPKGVKHLK	NH2	0.13	1791.22		504	518	485	499
123	A2-30	15	H-	RRLPKGVKHLKDFPI	NH2	0.14	1803.23		508	522	489	503
124	A2-31	15	H-	KGVKHLKDFPILPGE	NH2	0.22	1677.03		512	526	493	507
125	A2-32	15	H-	HLKDFPILPGEIFKY	NH2	0.48	1816.18		516	530	497	511
126	A2-33	15	H-	FPILPGEIFKYKWTV	NH2	0.64	1837.24		520	534	501	515
127	A2-34	15	H-	PGEIFKYKWTVTVED	NH2	0.28	1811.07		524	538	505	519
128	A2-35	15	H-	FKYKWTVTVEDGPTK	NH2	0.17	1798.08		528	542	509	523
129	A2-36	15	H-	WTVTVEDGPTKSDPR	NH2	0.06	1686.84		532	546	513	527
130	A2-37	15	H-	VEDGPTKSDPRCLTR	NH2	-0.02	1672.88		536	550	517	531
131	A2-38	15	H-	PTKSDPRCLTRYYSS	NH2	0.1	1773.01		540	554	521	535
132	A2-39	15	H-	DPRCLTRYYSSFVNM	NH2	0.31	1851.14		544	558	525	539
133	A2-40	15	H-	LTRYYSSFVNMERDL	NH2	0.24	1893.16		548	562	529	543
134	A2-41	15	H-	YSSFVNMERDLASGL	NH2	0.24	1687.9		552	566	533	547
135	A2-42	15	H-	VNMERDLASGLIGPL	NH2	0.34	1583.87		556	570	537	551
136	A2-43	15	H-	RDLASGLIGPLLICY	NH2	0.62	1602.96		560	574	541	555
137	A2-44	15	H-	SGLIGPLLICYKESV	NH2	0.58	1590.95		564	578	545	559
138	A2-45	15	H-	GPLLICYKESVDQRG	NH2	0.26	1676.96		568	582	549	563
139	A2-46	15	H-	ICYKESVDQRGNQIM	NH2	0.14	1783.06		572	586	553	567
140	A2-47	15	H-	ESVDQRGNQIMSDKR	NH2	-0.21	1761.94		576	590	557	571
141	A2-48	15	H-	QRGNQIMSDKRNVIL	NH2	0.04	1771.08		580	594	561	575
142	A2-49	15	H-	QIMSDKRNVILFSVF	NH2	0.43	1796.17		584	598	565	579
143	A2-50	15	H-	DKRNVILFSVFDENR	NH2	0.09	1851.1		588	602	569	583
144	A2-51	15	H-	VILFSVFDENRSWYL	NH2	0.57	1887.17		592	606	573	587
145	A2-52	15	H-	SVFDENRSWYLTENI	NH2	0.24	1872.03		596	610	577	591
146	A2-53	15	H-	ENRSWYLTENIQRFL	NH2	0.24	1968.21		600	614	581	595
147	A2-54	15	H-	WYLTENIQRFLPNPA	NH2	0.44	1861.14		604	618	585	599
148	A2-55	15	H-	ENIQRFLPNPAGVQL	NH2	0.3	1694.95		608	622	589	603
149	A2-56	15	H-	RFLPNPAGVQLEDPE	NH2	0.2	1680.88		612	626	593	607
150	A2-57	15	H-	NPAGVQLEDPEFQAS	NH2	0.12	1600.71		616	630	597	611
151	A2-58	15	H-	VQLEDPEFQASNIMH	NH2	0.24	1756.96		620	634	601	615
152	A2-59	15	H-	DPEFQASNIMHSING	NH2	0.19	1658.81		624	638	605	619
153	A2-60	15	H-	QASNIMHSINGYVFD	NH2	0.32	1694.89		628	642	609	623
154	A2-61	15	H-	IMHSINGYVFDSLQL	NH2	0.53	1736.03		632	646	613	627
155	A2-62	15	H-	INGYVFDSLQLSVCL	NH2	0.61	1669.97		636	650	617	631
156	A2-63	15	H-	VFDSLQLSVCLHEVA	NH2	0.54	1658.94		640	654	621	635
157	A2-64	15	H-	LQLSVCLHEVAYWYI	NH2	0.76	1836.19		644	658	625	639
158	A2-65	15	H-	VCLHEVAYWYILSIG	NH2	0.78	1765.11		648	662	629	643
159	A2-66	15	H-	EVAYWYILSIGAQTD	NH2	0.49	1727.94		652	666	633	647
160	A2-67	15	H-	WYILSIGAQTDFLSV	NH2	0.65	1711.98		656	670	637	651
161	A2-68	15	H-	SIGAQTDFLSVFFSG	NH2	0.47	1574.76		660	674	641	655
162	A2-69	15	H-	QTDFLSVFFSGYTFK	NH2	0.47	1786.02		664	678	645	659
163	A2-70	15	H-	LSVFFSGYTFKHKMV	NH2	0.5	1790.17		668	682	649	663
164	A2-71	15	H-	FSGYTFKHKMVYEDT	NH2	0.21	1852.11		672	686	653	667
165	A2-72	15	H-	TFKHKMVYEDTLTLF	NH2	0.37	1872.22		676	690	657	671
166	A2-73	15	H-	KMVYEDTLTLFPFSG	NH2	0.45	1747.05		680	694	661	675
167	A2-74	15	H-	EDTLTLFPFSGETVF	NH2	0.46	1701.9		684	698	665	679
168	A2-75	15	H-	TLFPFSGETVFMSME	NH2	0.53	1722.02		688	702	669	683
169	A2-76	15	H-	FSGETVFMSMENPGL	NH2	0.38	1644.89		692	706	673	687
170	A2-77	15	H-	TVFMSMENPGLWILG	NH2	0.65	1694.05		696	710	677	691
171	A2-78	15	H-	SMENPGLWILGCHNS	NH2	0.44	1656.91		700	714	681	695
172	A2-79	15	H-	PGLWILGCHNSDFRN	NH2	0.41	1727.97		704	718	685	699
173	A2-80	15	H-	ILGCHNSDFRNRGMT	NH2	0.17	1719.97		708	722	689	703
174	A2-81	15	H-	HNSDFRNRGMTALLK	NH2	0.03	1759.03		712	726	693	707
175	A2-82	15	H-	FRNRGMTALLKVSSC	NH2	0.26	1682.05		716	730	697	711
176	A2-83	15	H-	GMTALLKVSSCDKNT	NH2	0.19	1566.86		720	734	701	715
177	A2-84	15	H-	LLKVSSCDKNTGDYY	NH2	0.15	1704.92		724	738	705	719
178	A2-85	15	H-	SSCDKNTGDYYEDSY	NH2	-0.09	1745.76		728	742	709	723
179	A2-86	15	H-	KNTGDYYEDSYEDIS	NH2	-0.11	1797.81		732	746	713	727
180	A2-87	15	H-	DYYEDSYEDISAYLL	NH2	0.24	1857.95		736	750	717	731
181	A2-88	15	H-	DSYEDISAYLLSKNN	NH2	0.08	1730.85		740	754	721	735
182	A2-89	15	H-	DISAYLLSKNNAIEP	NH2	0.24	1646.86		744	758	725	739
183	A2-90	15	H-	YLLSKNNAIEPRSFS	NH2	0.2	1737.98		748	762	729	743
184	A2-91	15	H-	KNNAIEPRSFSQNSR	NH2	-0.16	1746.91		752	766	733	747
185	A2-92	15	H-	IEPRSFSQNSRHPST	NH2	0.01	1741.89		756	770	737	751
186	A2-93	15	H-	SRPYNIYPHGITDVH	NH2	0.28	1767.97		760	774	741	755
187	A2-94	15	H-	NIYPHGITDVHPLYS	NH2	0.43	1724.94		764	778	745	759
188	A2-95	15	H-	HGITDVHPLYSRRLP	NH2	0.29	1760.03		768	782	749	763
189	A2-96	15	H-	DVHPLYSRRLPKGVK	NH2	0.12	1764.11		772	786	753	767
190	A3-1	15	H-	EITRTTLQSDQEEID	NH2	-0.03	1776.87		1668	1682	1649	1663
191	A3-2	15	H-	TTLQSDQEEIDYDDT	NH2	-0.07	1771.77		1672	1686	1653	1667
192	A3-3	15	H-	SDQEEIDYDDTISVE	NH2	-0.05	1756.75		1676	1690	1657	1671
193	A3-4	15	H-	EIDYDDTISVEMKKE	NH2	-0.03	1814		1680	1694	1661	1675
194	A3-5	15	H-	DDTISVEMKKEDFDI	NH2	0.01	1783.98		1684	1698	1665	1679
195	A3-6	15	H-	SVEMKKEDFDIYDED	NH2	-0.09	1862		1688	1702	1669	1683
196	A3-7	15	H-	KKEDFDIYDEDENQS	NH2	-0.29	1873.91		1692	1706	1673	1687
197	A3-8	15	H-	FDIYDEDENQSPRSF	NH2	0	1860.91		1696	1710	1677	1691
198	A3-9	15	H-	DEDENQSPRSFQKKT	NH2	-0.34	1807.9		1700	1714	1681	1695
199	A3-10	15	H-	NQSPRSFQKKTRHYF	NH2	-0.06	1923.17		1704	1718	1685	1699
200	A3-11	15	H-	RSFQKKTRHYFIAAV	NH2	0.16	1851.19		1708	1722	1689	1703
201	A3-12	15	H-	KKTRHYFIAAVERLW	NH2	0.26	1917.29		1712	1726	1693	1707
202	A3-13	15	H-	HYFIAAVERLWDYGM	NH2	0.51	1870.17		1716	1730	1697	1711
203	A3-14	15	H-	AAVERLWDYGMSSSP	NH2	0.27	1667.87		1720	1734	1701	1715
204	A3-15	15	H-	RLWDYGMSSSPHVLR	NH2	0.32	1803.08		1724	1738	1705	1719
205	A3-16	15	H-	YGMSSSPHVLRNRAQ	NH2	0.1	1701.93		1728	1742	1709	1723
206	A3-17	15	H-	SSPHVLRNRAQSGSV	NH2	0.04	1593.77		1732	1746	1713	1727
207	A3-18	15	H-	VLRNRAQSGSVPQFK	NH2	0.07	1685.95		1736	1750	1717	1731
208	A3-19	15	H-	RAQSGSVPQFKKVVF	NH2	0.19	1676.99		1740	1754	1721	1735
209	A3-20	15	H-	GSVPQFKKVVFQEFT	NH2	0.31	1740.04		1744	1758	1725	1739
210	A3-21	15	H-	QFKKVVFQEFTDGSF	NH2	0.26	1806.06		1748	1762	1729	1743
211	A3-22	15	H-	VVFQEFTDGSFTQPL	NH2	0.43	1713.91		1752	1766	1733	1747
212	A3-23	15	H-	EFTDGSFTQPLYRGE	NH2	0.15	1745.87		1756	1770	1737	1751
213	A3-24	15	H-	GSFTQPLYRGELNEH	NH2	0.15	1746.9		1760	1774	1741	1755
214	A3-25	15	H-	QPLYRGELNEHLGLL	NH2	0.33	1751.02		1764	1778	1745	1759
215	A3-26	15	H-	RGELNEHLGLLGPYI	NH2	0.35	1679.94		1768	1782	1749	1763
216	A3-27	15	H-	NEHLGLLGPYIRAEV	NH2	0.34	1679.94		1772	1786	1753	1767
217	A3-28	15	H-	GLLGPYIRAEVEDNI	NH2	0.29	1657.89		1776	1790	1757	1771
218	A3-29	15	H-	PYIRAEVEDNIMVTF	NH2	0.36	1796.08		1780	1794	1761	1775
219	A3-30	15	H-	AEVEDNIMVTFRNQA	NH2	0.12	1735.94		1784	1798	1765	1779
220	A3-31	15	H-	DNIMVTFRNQASRPY	NH2	0.14	1811.06		1788	1802	1769	1783
221	A3-32	15	H-	VTFRNQASRPYSFYS	NH2	0.2	1822.02		1792	1806	1773	1787
222	A3-33	15	H-	NQASRPYSFYSSLIS	NH2	0.27	1718.89		1796	1810	1777	1791
223	A3-34	15	H-	RPYSFYSSLISYEED	NH2	0.24	1855		1800	1814	1781	1795
224	A3-35	15	H-	FYSSLISYEEDQRQG	NH2	0.12	1820.94		1804	1818	1785	1799
225	A3-36	15	H-	LISYEEDQRQGAEPR	NH2	-0.07	1789.92		1808	1822	1789	1803
226	A3-37	15	H-	EEDQRQGAEPRKNFV	NH2	-0.25	1801.94		1812	1826	1793	1807
227	A3-38	15	H-	RQGAEPRKNFVKPNE	NH2	-0.21	1769		1816	1830	1797	1811
228	A3-39	15	H-	EPRKNFVKPNETKTY	NH2	-0.12	1850.11		1820	1834	1801	1815
229	A3-40	15	H-	NFVKPNETKTYFWKV	NH2	0.24	1900.22		1824	1838	1805	1819
230	A3-41	15	H-	PNETKTYFWKVQHHM	NH2	0.23	1945.24		1828	1842	1809	1823
231	A3-42	15	H-	KTYFWKVQHHMAPTK	NH2	0.26	1901.27		1832	1846	1813	1827
232	A3-43	15	H-	WKVQHHMAPTKDEFD	NH2	0.12	1868.11		1836	1850	1817	1831
233	A3-44	15	H-	HHMAPTKDEFDCKAW	NH2	0.17	1815.07		1840	1854	1821	1835
234	A3-45	15	H-	PTKDEFDCKAWAYFS	NH2	0.24	1807.02		1844	1858	1825	1839
235	A3-46	15	H-	EFDCKAWAYFSDVDL	NH2	0.37	1808.01		1848	1862	1829	1843
236	A3-47	15	H-	KAWAYFSDVDLEKDV	NH2	0.19	1784.99		1852	1866	1833	1847
237	A3-48	15	H-	YFSDVDLEKDVHSGL	NH2	0.18	1722.88		1856	1870	1837	1851
238	A3-49	15	H-	VDLEKDVHSGLIGPL	NH2	0.32	1590.84		1860	1874	1841	1855
239	A3-50	15	H-	KDVHSGLIGPLLVCH	NH2	0.5	1586.92		1864	1878	1845	1859
240	A3-51	15	H-	SGLIGPLLVCHTNTL	NH2	0.62	1536.86		1868	1882	1849	1863
241	A3-52	15	H-	GPLLVCHTNTLNPAH	NH2	0.45	1585.85		1872	1886	1853	1867
242	A3-53	15	H-	VCHTNTLNPAHGRQV	NH2	0.2	1645.87		1876	1890	1857	1871
243	A3-54	15	H-	NTLNPAHGRQVTVQE	NH2	0.06	1662.83		1880	1894	1861	1875
244	A3-55	15	H-	PAHGRQVTVQEFALF	NH2	0.34	1698.95		1884	1898	1865	1879
245	A3-56	15	H-	RQVTVQEFALFFTIF	NH2	0.6	1845.18		1888	1902	1869	1883
246	A3-57	15	H-	VQEFALFFTIFDETK	NH2	0.46	1834.11		1892	1906	1873	1887
247	A3-58	15	H-	ALFFTIFDETKSWYF	NH2	0.63	1914.2		1896	1910	1877	1891
248	A3-59	15	H-	TIFDETKSWYFTENM	NH2	0.31	1911.13		1900	1914	1881	1895
249	A3-60	15	H-	ETKSWYFTENMERNC	NH2	0.09	1937.15		1904	1918	1885	1899
250	A3-61	15	H-	WYFTENMERNCRAPC	NH2	0.27	1919.2		1908	1922	1889	1903
251	A3-62	15	H-	ENMERNCRAPCNIQM	NH2	0.09	1808.12		1912	1926	1893	1907
252	A3-63	15	H-	RNCRAPCNIQMEDPT	NH2	0.1	1747.01		1916	1930	1897	1911
253	A3-64	15	H-	APCNIQMEDPTFKEN	NH2	0.14	1735.96		1920	1934	1901	1915
254	A3-65	15	H-	IQMEDPTFKENYRFH	NH2	0.13	1954.2		1924	1938	1905	1919
255	A3-66	15	H-	DPTFKENYRFHAING	NH2	0.09	1807.99		1928	1942	1909	1923
256	A3-67	15	H-	KENYRFHAINGYIMD	NH2	0.16	1870.13		1932	1946	1913	1927
257	A3-68	15	H-	RFHAINGYIMDTLPG	NH2	0.4	1703.99		1936	1950	1917	1931
258	A3-69	15	H-	INGYIMDTLPGLVMA	NH2	0.59	1606.97		1940	1954	1921	1935
259	A3-70	15	H-	IMDTLPGLVMAQDQR	NH2	0.33	1687.02		1944	1958	1925	1939
260	A3-71	15	H-	LPGLVMAQDQRIRWY	NH2	0.41	1845.2		1948	1962	1929	1943
261	A3-72	15	H-	VMAQDQRIRWYLLSM	NH2	0.44	1909.31		1952	1966	1933	1947
262	A3-73	15	H-	DQRIRWYLLSMGSNE	NH2	0.22	1867.12		1956	1970	1937	1951
263	A3-74	15	H-	RWYLLSMGSNENIHS	NH2	0.31	1806.04		1960	1974	1941	1955
264	A3-75	15	H-	LSMGSNENIHSIHFS	NH2	0.29	1671.86		1964	1978	1945	1959
265	A3-76	15	H-	SNENIHSIHFSGHVF	NH2	0.31	1723.87		1968	1982	1949	1963
266	A3-77	15	H-	IHSIHFSGHVFTVRK	NH2	0.39	1764.07		1972	1986	1953	1967
267	A3-78	15	H-	HFSGHVFTVRKKEEY	NH2	0.09	1863.11		1976	1990	1957	1971
268	A3-79	15	H-	HVFTVRKKEEYKMAL	NH2	0.12	1878.28		1980	1994	1961	1975
269	A3-80	15	H-	VRKKEEYKMALYNLY	NH2	0.09	1947.34		1984	1998	1965	1979
270	A3-81	15	H-	EEYKMALYNLYPGVF	NH2	0.42	1836.15		1988	2002	1969	1983
271	A3-82	15	H-	MALYNLYPGVFETVE	NH2	0.51	1745.03		1992	2006	1973	1987
272	A3-83	15	H-	NLYPGVFETVEMLPS	NH2	0.47	1694.97		1996	2010	1977	1991
273	A3-84	15	H-	GVFETVEMLPSKAGI	NH2	0.37	1576.88		2000	2014	1981	1995
274	A3-85	15	H-	TVEMLPSKAGIWRVE	NH2	0.34	1715.05		2004	2018	1985	1999
275	A3-86	15	H-	LPSKAGIWRVECLIG	NH2	0.52	1641.02		2008	2022	1989	2003
276	A3-87	15	H-	AGIWRVECLIGEHLH	NH2	0.51	1732.05		2012	2026	1993	2007
277	A3-88	15	H-	RVECLIGEHLHAGMS	NH2	0.34	1650.95		2016	2030	1997	2011
278	A3-89	15	H-	LIGEHLHAGMSTLFL	NH2	0.6	1637.97		2020	2034	2001	2015
279	C1-1	15	H-	EHLHAGMSTLFLVYS	NH2	0.52	1703.99		2023	2037	2004	2018	3-residue offset not 4-residue
280	C1-2	15	H-	AGMSTLFLVYSNKCQ	NH2	0.42	1660.98		2027	2041	2008	2022
281	C1-3	15	H-	TLFLVYSNKCQTPLG	NH2	0.49	1683.01		2031	2045	2012	2026
282	C1-4	15	H-	VYSNKCQTPLGMASG	NH2	0.26	1554.81		2035	2049	2016	2030
283	C1-5	15	H-	KCQTPLGMASGHIRD	NH2	0.18	1612.9		2039	2053	2020	2034
284	C1-6	15	H-	PLGMASGHIRDFQIT	NH2	0.36	1641.92		2043	2057	2024	2038
285	C1-7	15	H-	ASGHIRDFQITASGQ	NH2	0.15	1586.73		2047	2061	2028	2042
286	C1-8	15	H-	IRDFQITASGQYGQW	NH2	0.3	1768.95		2051	2065	2032	2046
287	C1-9	15	H-	QITASGQYGQWAPKL	NH2	0.29	1646.87		2055	2069	2036	2050
288	C1-10	15	H-	SGQYGQWAPKLARLH	NH2	0.23	1710.96		2059	2073	2040	2054
289	C1-11	15	H-	GQWAPKLARLHYSGS	NH2	0.25	1669.91		2063	2077	2044	2058
290	C1-12	15	H-	PKLARLHYSGSINAW	NH2	0.33	1711.99		2067	2081	2048	2062
291	C1-13	15	H-	RLHYSGSINAWSTKE	NH2	0.14	1747.93		2071	2085	2052	2066
292	C1-14	15	H-	SGSINAWSTKEPFSW	NH2	0.32	1695.86		2075	2089	2056	2070
293	C1-15	15	H-	NAWSTKEPFSWIKVD	NH2	0.29	1807.04		2079	2093	2060	2074
294	C1-16	15	H-	TKEPFSWIKVDLLAP	NH2	0.44	1743.08		2083	2097	2064	2078
295	C1-17	15	H-	FSWIKVDLLAPMIIH	NH2	0.77	1782.23		2087	2101	2068	2082
296	C1-18	15	H-	KVDLLAPMIIHGIKT	NH2	0.49	1648.09		2091	2105	2072	2086
297	C1-19	15	H-	LAPMIIHGIKTQGAR	NH2	0.37	1604.98		2095	2109	2076	2090
298	C1-20	15	H-	IIHGIKTQGARQKFS	NH2	0.17	1682.99		2099	2113	2080	2094
299	C1-21	15	H-	IKTQGARQKFSSLYI	NH2	0.21	1739.05		2103	2117	2084	2098
300	C1-22	15	H-	GARQKFSSLYISQFI	NH2	0.35	1744.03		2107	2121	2088	2102
301	C1-23	15	H-	KFSSLYISQFIIMYS	NH2	0.64	1826.2		2111	2125	2092	2106
302	C1-24	15	H-	LYISQFIIMYSLDGK	NH2	0.59	1790.16		2115	2129	2096	2110
303	C1-25	15	H-	QFIIMYSLDGKKWQT	NH2	0.41	1857.21		2119	2133	2100	2114
304	C1-26	15	H-	MYSLDGKKWQTYRGN	NH2	0.07	1846.1		2123	2137	2104	2118
305	C1-27	15	H-	DGKKWQTYRGNSTGT	NH2	-0.13	1697.83		2127	2141	2108	2122
306	C1-28	15	H-	WQTYRGNSTGTLMVF	NH2	0.38	1760.01		2131	2145	2112	2126
307	C1-29	15	H-	RGNSTGTLMVFFGNV	NH2	0.33	1598.85		2135	2149	2116	2130
308	C1-30	15	H-	TGTLMVFFGNVDSSG	NH2	0.38	1530.72		2139	2153	2120	2134
309	C1-31	15	H-	MVFFGNVDSSGIKHN	NH2	0.27	1650.88		2143	2157	2124	2138
310	C1-32	15	H-	GNVDSSGIKHNIFNP	NH2	0.13	1597.75		2147	2161	2128	2142
311	C1-33	15	H-	SSGIKHNIFNPPIIA	NH2	0.41	1606.89		2151	2165	2132	2146
312	C1-34	15	H-	KHNIFNPPIIARYIR	NH2	0.35	1851.23		2155	2169	2136	2150
313	C1-35	15	H-	FNPPIIARYIRLHPT	NH2	0.5	1807.18		2159	2173	2140	2154
314	C1-36	15	H-	IIARYIRLHPTHYSI	NH2	0.51	1852.22		2163	2177	2144	2158
315	C1-37	15	H-	YIRLHPTHYSIRSTL	NH2	0.4	1856.16		2167	2181	2148	2162
316	C1-38	15	H-	HPTHYSIRSTLRMEL	NH2	0.27	1840.14		2171	2185	2152	2166
317	C1-39	15	H-	YSIRSTLRMELMGCD	NH2	0.31	1774.12		2175	2189	2156	2170
318	C1-40	15	H-	STLRMELMGCDLNSC	NH2	0.36	1672.01		2179	2193	2160	2174
319	C1-41	15	H-	MELMGCDLNSCSMPL	NH2	0.52	1643.03		2183	2197	2164	2178
320	C1-42	15	H-	GCDLNSCSMPLGMES	NH2	0.35	1542.8		2187	2201	2168	2182
321	C2-1	15	H-	DLNSCSMPLGMESKA	NH2	0.22	1581.86		2189	2203	2170	2184	2-residue offset not 4
322	C2-2	15	H-	CSMPLGMESKAISDA	NH2	0.28	1538.83		2193	2207	2174	2188
323	C2-3	15	H-	LGMESKAISDAQITA	NH2	0.2	1533.77		2197	2211	2178	2192
324	C2-4	15	H-	SKAISDAQITASSYF	NH2	0.22	1587.75		2201	2215	2182	2196
325	C2-5	15	H-	SDAQITASSYFTNMF	NH2	0.32	1681.85		2205	2219	2186	2200
326	C2-6	15	H-	ITASSYFTNMFATWS	NH2	0.52	1725.95		2209	2223	2190	2204
327	C2-7	15	H-	SYFTNMFATWSPSKA	NH2	0.39	1736.97		2213	2227	2194	2208
328	C2-8	15	H-	NMFATWSPSKARLHL	NH2	0.36	1758.08		2217	2231	2198	2212
329	C2-9	15	H-	TWSPSKARLHLQGRS	NH2	0.13	1722.97		2221	2235	2202	2216
330	C2-10	15	H-	SKARLHLQGRSNAWR	NH2	-0.01	1779.04		2225	2239	2206	2220
331	C2-11	15	H-	LHLQGRSNAWRPQVN	NH2	0.16	1775.01		2229	2243	2210	2224
332	C2-12	15	H-	GRSNAWRPQVNNPKE	NH2	-0.12	1751.93		2233	2247	2214	2228
333	C2-13	15	H-	AWRPQVNNPKEWLQV	NH2	0.27	1864.14		2237	2251	2218	2232
334	C2-14	15	H-	QVNNPKEWLQVDFQK	NH2	0.12	1872.12		2241	2255	2222	2236
335	C2-15	15	H-	PKEWLQVDFQKTMKV	NH2	0.23	1876.26		2245	2259	2226	2240
336	C2-16	15	H-	LQVDFQKTMKVTGVT	NH2	0.26	1694.03		2249	2263	2230	2244
337	C2-17	15	H-	FQKTMKVTGVTTQGV	NH2	0.22	1623.94		2253	2267	2234	2248
338	C2-18	15	H-	MKVTGVTTQGVKSLL	NH2	0.31	1560.92		2257	2271	2238	2252
339	C2-19	15	H-	GVTTQGVKSLLTSMY	NH2	0.35	1583.87		2261	2275	2242	2256
340	C2-20	15	H-	QGVKSLLTSMYVKEF	NH2	0.33	1729.08		2265	2279	2246	2260
341	C2-21	15	H-	SLLTSMYVKEFLISS	NH2	0.53	1717.06		2269	2283	2250	2264
342	C2-22	15	H-	SMYVKEFLISSSQDG	NH2	0.25	1689.91		2273	2287	2254	2268
343	C2-23	15	H-	KEFLISSSQDGHQWT	NH2	0.2	1761.92		2277	2291	2258	2272
344	C2-24	15	H-	ISSSQDGHQWTLFFQ	NH2	0.39	1779.93		2281	2295	2262	2276
345	C2-25	15	H-	QDGHQWTLFFQNGKV	NH2	0.27	1804		2285	2299	2266	2280
346	C2-26	15	H-	QWTLFFQNGKVKVFQ	NH2	0.42	1869.2		2289	2303	2270	2284
347	C2-27	15	H-	FFQNGKVKVFQGNQD	NH2	0.09	1754.97		2293	2307	2274	2288
348	C2-28	15	H-	GKVKVFQGNQDSFTP	NH2	0.09	1650.86		2297	2311	2278	2292
349	C2-29	15	H-	VFQGNQDSFTPVVNS	NH2	0.24	1637.77		2301	2315	2282	2296
350	C2-30	15	H-	NQDSFTPVVNSLDPP	NH2	0.22	1628.76		2305	2319	2286	2300
351	C2-31	15	H-	FTPVVNSLDPPLLTR	NH2	0.47	1667.97		2309	2323	2290	2304
352	C2-32	15	H-	VNSLDPPLLTRYLRI	NH2	0.44	1769.12		2313	2327	2294	2308
353	C2-33	15	H-	DPPLLTRYLRIHPQS	NH2	0.34	1805.11		2317	2331	2298	2312
354	C2-34	15	H-	LTRYLRIHPQSWVHQ	NH2	0.4	1933.25		2321	2335	2302	2316
355	C2-35	15	H-	LRIHPQSWVHQIALR	NH2	0.45	1853.21		2325	2339	2306	2320
356	C2-36	15	H-	PQSWVHQIALRMEVL	NH2	0.5	1806.17		2329	2343	2310	2324
357	C2-37	15	H-	VHQIALRMEVLGCEA	NH2	0.41	1668.02		2333	2347	2314	2328
358	C2-38	15	H-	ALRMEVLGCEAQDLY	NH2	0.34	1710.01		2337	2351	2318	2332	end
359	C2-39	15	H-	PKEWLQVDFQKTVKV	NH2	0.23	1844.19		2341	2355	2322	2336	M2238V ns-SNP
360	C2-40	15	H-	LQVDFQKTVKVTGVT	NH2	0.26	1661.96		2345	2359	2326	2340	M2238V ns-SNP
361	C2-41	15	H-	FQKTVKVTGVTTQGV	NH2	0.22	1591.87		2349	2363	2330	2344	M2238V ns-SNP
362	C2-42	15	H-	VKVTGVTTQGVKSLL	NH2	0.31	1528.86		2353	2367	2334	2348	M2238V ns-SNP
