# Supplementary material for: Hemophilia A subjects with an intron-22 gene inversion mutation show CD4+ T-effector responses to multiple epitopes in FVIII
Source: Front Immunol. 2023 Mar 1;14:1128641. doi: 10.3389/fimmu.2023.1128641 (PMC10015889; doi:10.3389/fimmu.2023.1128641)
Supplement: Supplementary file 4 [file Table_3.xlsx]

## Sheet: Table S3 large peptide pools
Table S3. Large pools of FVIII 15-mer peptides from Mimotopes, Inc.
6 large subpools contain 20 mg each of 3 medium subpools, for total 60 mg peptides, except the final pool.
All large subpools contain 1 mg of each individual peptide after combining medium subpools as specified below.
															FVIII domains
F8 large pool1	F8 med pool1 + F8 med pool2 + F8 med pool3								20 mg each medium pool, 60 mg total peptides						A1
F8 large pool2	F8 med pool4 + F8 med pool5 + F8 med pool6								20 mg each medium pool, 60 mg total peptides						A1 + A2
F8 large pool3	F8 med pool7 + F8 med pool8 + F8 med pool9								20 mg each medium pool, 60 mg total peptides						A2
F8 large pool4	F8 med pool10 + F8 med pool11 + F8 med pool12								20 mg each medium pool, 60 mg total peptides						A3
F8 large pool5	F8 med pool13 + F8 med pool14 + F8 med pool15								20 mg each medium pool, 60 mg total peptides						A1 + A2 + A3 + C1
F8 large pool6	F8 med pool16 + F8 med pool17 + F8 med pool18								20 mg + 20 mg + 22 mg, 62 mg total peptides						C1 + C2 (NOTE: CONTAINS ALL OF C2)
