# Supplementary material for: Hemophilia A subjects with an intron-22 gene inversion mutation show CD4+ T-effector responses to multiple epitopes in FVIII
Source: Front Immunol. 2023 Mar 1;14:1128641. doi: 10.3389/fimmu.2023.1128641 (PMC10015889; doi:10.3389/fimmu.2023.1128641)
Supplement: Supplementary file 5 [file Table_4.xlsx]

## Sheet: Table S4 medium peptide pools
Table S4. Medium pools of FVIII 15-mer peptides from Mimotopes, Inc.
18 medium subpools contain 20 mg each of 2 small subpools, for 40 mg total peptides, except the final pool.
All medium subpools contain 2 mg of each individual peptide after combining small subpools as specified below.
medium subpool ID	combine 20 mg of each of these small subpools						Total peptides in pool			FVIII domains
F8 med pool1	F8 small pool1 + F8 small pool2				20 mg each		40 mg			A1
F8 med pool2	F8 small pool3 + F8 small pool4				20 mg each		40 mg			A1
F8 med pool3	F8 small pool5 + F8 small pool6				20 mg each		40 mg			A1
F8 med pool4	F8 small pool7 + F8 small pool8				20 mg each		40 mg			A1
F8 med pool5	F8 small pool9 + F8 small pool10				20 mg each		40 mg			A1 + A2
F8 med pool6	F8 small pool11 + F8 small pool12				20 mg each		40 mg			A2
F8 med pool7	F8 small pool13 + F8 small pool14				20 mg each		40 mg			A2
F8 med pool8	F8 small pool15 + F8 small pool16				20 mg each		40 mg			A2
F8 med pool9	F8 small pool17 + F8 small pool18				20 mg each		40 mg			A2
F8 med pool10	F8 small pool19 + F8 small pool20				20 mg each		40 mg			A3
F8 med pool11	F8 small pool21 + F8 small pool22				20 mg each		40 mg			A3
F8 med pool12	F8 small pool23 + F8 small pool24				20 mg each		40 mg			A3
F8 med pool13	F8 small pool25 + F8 small pool26				20 mg each		40 mg			A3
F8 med pool14	F8 small pool27 + F8 small pool28				20 mg each		40 mg			A1 + A2 + A3 + C1
F8 med pool15	F8 small pool29 + F8 small pool30				20 mg each		40 mg			C1
F8 med pool16	F8 small pool31 + F8 small pool32				20 mg each		40 mg			C1
F8 med pool17	F8 small pool33 + F8 small pool34				20 mg each		40 mg			C2
F8 med pool18	F8 small pool35 (20 mg) + F8 small pool36 (24 mg)						44 mg			C2
