# Supplementary material for: Hemophilia A subjects with an intron-22 gene inversion mutation show CD4+ T-effector responses to multiple epitopes in FVIII
Source: Front Immunol. 2023 Mar 1;14:1128641. doi: 10.3389/fimmu.2023.1128641 (PMC10015889; doi:10.3389/fimmu.2023.1128641)
Supplement: Supplementary file 6 [file Table_5.xlsx]

## Sheet: Table S5 small peptide pools
Table S5. Small pools of FVIII 15-mer peptides from Mimotopes, Inc.
36 small subpools contain 3 mg each of 10 individual peptides, for 30 mg total peptides, except the final pool.
small subpool ID	peptides
F8 small pool1	A1-1
(30 mg total peptides in pool)	A1-2
	A1-3
	A1-4
	A1-5
	A1-6
	A1-7
	A1-8
	A1-9
	A1-10
F8 small pool2	A1-11
(30 mg total peptides in pool)	A1-12
	A1-13
	A1-14
	A1-15
	A1-16
	A1-17
	A1-18
	A1-19
	A1-20
F8 small pool3	A1-21
(30 mg total peptides in pool)	A1-22
	A1-23
	A1-24
	A1-25
	A1-26
	A1-27
	A1-28
	A1-29
	A1-30
F8 small pool4	A1-31
(30 mg total peptides in pool)	A1-32
	A1-33
	A1-34
	A1-35
	A1-36
	A1-37
	A1-38
	A1-39
	A1-40
F8 small pool5	A1-41
(30 mg total peptides in pool)	A1-42
	A1-43
	A1-44
	A1-45
	A1-46
	A1-47
	A1-48
	A1-49
	A1-50
F8 small pool6	A1-51
(30 mg total peptides in pool)	A1-52
	A1-53
	A1-54
	A1-55
	A1-56
	A1-57
	A1-58
	A1-59
	A1-60
F8 small pool7	A1-61
(30 mg total peptides in pool)	A1-62
	A1-63
	A1-64
	A1-65
	A1-66
	A1-67
	A1-68
	A1-69
	A1-70
F8 small pool8	A1-71
(30 mg total peptides in pool)	A1-72
	A1-73
	A1-74
	A1-75
	A1-76
	A1-77
	A1-78
	A1-79
	A1-80
F8 small pool9	A1-81
(30 mg total peptides in pool)	A1-82
	A1-83
	A1-84
	A1-85
	A1-86
	A1-87
	A1-88
	A1-89
	A1-90
F8 small pool10	A2-1
(30 mg total peptides in pool)	A2-2
	A2-3
	A2-4
	A2-5
	A2-6
	A2-7
	A2-8
	A2-9
	A2-10
F8 small pool11	A2-11
(30 mg total peptides in pool)	A2-12
	A2-13
	A2-14
	A2-15
	A2-16
	A2-17
	A2-18
	A2-19
	A2-20
F8 small pool12	A2-21
(30 mg total peptides in pool)	A2-22
	A2-23
	A2-24
	A2-25
	A2-26
	A2-27
	A2-28
	A2-29
	A2-30
F8 small pool13	A2-31
(30 mg total peptides in pool)	A2-32
	A2-33
	A2-34
	A2-35
	A2-36
	A2-37
	A2-38
	A2-39
	A2-40
F8 small pool14	A2-41
(30 mg total peptides in pool)	A2-42
	A2-43
	A2-44
	A2-45
	A2-46
	A2-47
	A2-48
	A2-49
	A2-50
F8 small pool15	A2-51
(30 mg total peptides in pool)	A2-52
	A2-53
	A2-54
	A2-55
	A2-56
	A2-57
	A2-58
	A2-59
	A2-60
F8 small pool16	A2-61
(30 mg total peptides in pool)	A2-62
	A2-63
	A2-64
	A2-65
	A2-66
	A2-67
	A2-68
	A2-69
	A2-70
F8 small pool17	A2-71
(30 mg total peptides in pool)	A2-72
	A2-73
	A2-74
	A2-75
	A2-76
	A2-77
	A2-78
	A2-79
	A2-80
F8 small pool18	A2-81
(30 mg total peptides in pool)	A2-82
	A2-83
	A2-84
	A2-85
	A2-86
	A2-87
	A2-88
	A2-89
	A2-90
F8 small pool19	A3-1
(30 mg total peptides in pool)	A3-2
	A3-3
	A3-4
	A3-5
	A3-6
	A3-7
	A3-8
	A3-9
	A3-10
F8 small pool20	A3-11
(30 mg total peptides in pool)	A3-12
	A3-13
	A3-14
	A3-15
	A3-16
	A3-17
	A3-18
	A3-19
	A3-20
F8 small pool21	A3-21
(30 mg total peptides in pool)	A3-22
	A3-23
	A3-24
	A3-25
	A3-26
	A3-27
	A3-28
	A3-29
	A3-30
F8 small pool22	A3-31
(30 mg total peptides in pool)	A3-32
	A3-33
	A3-34
	A3-35
	A3-36
	A3-37
	A3-38
	A3-39
	A3-40
F8 small pool23	A3-41
(30 mg total peptides in pool)	A3-42
	A3-43
	A3-44
	A3-45
	A3-46
	A3-47
	A3-48
	A3-49
	A3-50
F8 small pool24	A3-51
(30 mg total peptides in pool)	A3-52
	A3-53
	A3-54
	A3-55
	A3-56
	A3-57
	A3-58
	A3-59
	A3-60
F8 small pool25	A3-61
(30 mg total peptides in pool)	A3-62
	A3-63
	A3-64
	A3-65
	A3-66
	A3-67
	A3-68
	A3-69
	A3-70
F8 small pool26	A3-71
(30 mg total peptides in pool)	A3-72
	A3-73
	A3-74
	A3-75
	A3-76
	A3-77
	A3-78
	A3-79
	A3-80
F8 small pool27	A3-81
(30 mg total peptides in pool)	A3-82
	A3-83
	A3-84
	A3-85
	A3-86
	A3-87
	A3-88
	A3-89
	C1-41
F8 small pool28	A1-91
(30 mg total peptides in pool)	A1-92
	A1-93
	A2-91
	A2-92
	A2-93
	A2-94
	A2-95
	A2-96
	C1-42
F8 small pool29	C1-1
(30 mg total peptides in pool)	C1-2
	C1-3
	C1-4
	C1-5
	C1-6
	C1-7
	C1-8
	C1-9
	C1-10
F8 small pool30	C1-11
(30 mg total peptides in pool)	C1-12
	C1-13
	C1-14
	C1-15
	C1-16
	C1-17
	C1-18
	C1-19
	C1-20
F8 small pool31	C1-21
(30 mg total peptides in pool)	C1-22
	C1-23
	C1-24
	C1-25
	C1-26
	C1-27
	C1-28
	C1-29
	C1-30
F8 small pool32	C1-31
(30 mg total peptides in pool)	C1-32
	C1-33
	C1-34
	C1-35
	C1-36
	C1-37
	C1-38
	C1-39
	C1-40
F8 small pool33	C2-1
(30 mg total peptides in pool)	C2-2
	C2-3
	C2-4
	C2-5
	C2-6
	C2-7
	C2-8
	C2-9
	C2-10
F8 small pool34	C2-11
(30 mg total peptides in pool)	C2-12
	C2-13
	C2-14
	C2-15
	C2-16
	C2-17
	C2-18
	C2-19
	C2-20
F8 small pool35	C2-21
(30 mg total peptides in pool)	C2-22
	C2-23
	C2-24
	C2-25
	C2-26
	C2-27
	C2-28
	C2-29
	C2-30
F8 small pool36	C2-31
(36 mg total peptides in this pool)	C2-32
	C2-33
	C2-34
	C2-35
	C2-36
	C2-37
	C2-38
	C2-39
	C2-40
	C2-41
	C2-42
