# Supplementary material for: Hemophilia A subjects with an intron-22 gene inversion mutation show CD4+ T-effector responses to multiple epitopes in FVIII
Source: Front Immunol. 2023 Mar 1;14:1128641. doi: 10.3389/fimmu.2023.1128641 (PMC10015889; doi:10.3389/fimmu.2023.1128641)
Supplement: Supplementary file 7 [file Table_6.xlsx]

## Sheet: Table S6 reference peptides
Table S6. Reference peptides for HLA-DRB1 competition binding assays
HLA-DRB1 allele	Reference peptide	Binding affinity (IC50, μM)*
DRB1*0101	HA 306-3181	0.3± 0.8
DRB1*0301	Myo 137-1483	3.0±0.6
DRB1*0401	HA 307-3193	0.8±0.1
DRB1*0404	hGAD65 555-5672	0.02±0
DRB1*0701	hGAD65 555-5673	0.5±0.1
DRB1*0901	TT 503-5153	0.2±0.1
DRB1*1001	TT 560-5713	0.2±0.0
DRB1*1101	HA 306-3181	6.4±0.9
DRB1*1104	VP16 34-441	0.9±0.1
DRB1*1501	MBP 84-1021	0.2±0
*IC50 values were obtained using biotinylated and non-biotinylated versions of
the indicated reference peptides for the competition binding assays. Binding
affinities for all of the reference peptides were determined experimentally, and
results were consistent with the published values referenced in the Table.
References
1. Novak EJ, Liu AW, Gebe JA, et al. Tetramer-guided epitope mapping: rapid identification and characterization of immunodominant CD4+ T cell epitopes from complex antigens. J Immunol. 2001;166(11):6665-6670.
2. Nepom GT, Lippolis JD, White FM, et al. Identification and modulation of a naturally processed T cell epitope from the diabetes-associated autoantigen human glutamic acid decarboxylase 65 (hGAD65). Proc Natl Acad Sci U S A. 2001;98(4):1763-1768.
3. Peptide validated for competition binding assays restricted to this HLA-DRB1 allele (E.A. James, personal communication).
