# Supplementary material for: Hemophilia A subjects with an intron-22 gene inversion mutation show CD4+ T-effector responses to multiple epitopes in FVIII
Source: Front Immunol. 2023 Mar 1;14:1128641. doi: 10.3389/fimmu.2023.1128641 (PMC10015889; doi:10.3389/fimmu.2023.1128641)
Supplement: Supplementary file 8 [file Table_7.xlsx]

## Sheet: Table S7 IEDB prediction
Table S7. IEDB predictions.
allele	seq_num	start	end	length	method	peptide	percentile_rank	adjusted_rank	comblib_core	comblib_score	comblib_rank	comblib_adjusted_rank	smm_align_core	smm_align_ic50	smm_align_rank	smm_align_adjusted_rank	nn_align_core	nn_align_ic50	nn_align_rank	nn_align_adjusted_rank	netmhciipan_core	netmhciipan_ic50	netmhciipan_rank	netmhciipan_adjusted_rank	sturniolo_core	sturniolo_score	sturniolo_rank	sturniolo_adjusted_rank
HLA-DRB1*15:01	1	10	24	15	Consensus (smm/nn/sturniolo)	LLPKVHIYQKDLFPT	15	15	-	-	-	-	VHIYQKDLF	636	22	22	VHIYQKDLF	242.7	15	15	-	-	-	-	VHIYQKDLF	3.4	13	13
HLA-DRB1*15:01	1	11	25	15	Consensus (smm/nn/sturniolo)	LPKVHIYQKDLFPTE	16	16	-	-	-	-	VHIYQKDLF	651	22	22	VHIYQKDLF	256.6	16	16	-	-	-	-	VHIYQKDLF	3.4	13	13
HLA-DRB1*15:01	1	12	26	15	Consensus (smm/nn/sturniolo)	PKVHIYQKDLFPTET	16	16	-	-	-	-	VHIYQKDLF	790	27	27	VHIYQKDLF	267.2	16	16	-	-	-	-	VHIYQKDLF	3.4	13	13
HLA-DRB1*15:01	1	9	23	15	Consensus (smm/nn/sturniolo)	ELLPKVHIYQKDLFP	17	17	-	-	-	-	VHIYQKDLF	700	24	24	VHIYQKDLF	304.4	17	17	-	-	-	-	VHIYQKDLF	3.4	13	13
HLA-DRB1*15:01	1	13	27	15	Consensus (smm/nn/sturniolo)	KVHIYQKDLFPTETS	19	19	-	-	-	-	VHIYQKDLF	1670	46	46	VHIYQKDLF	346.5	19	19	-	-	-	-	VHIYQKDLF	3.4	13	13
HLA-DRB1*15:01	1	5	19	15	Consensus (smm/nn/sturniolo)	SGKVELLPKVHIYQK	19	19	-	-	-	-	VELLPKVHI	480	17	17	VELLPKVHI	335.8	19	19	-	-	-	-	VELLPKVHI	2.3	31	31
HLA-DRB1*15:01	1	8	22	15	Consensus (smm/nn/sturniolo)	VELLPKVHIYQKDLF	19	19	-	-	-	-	VELLPKVHI	555	19	19	VHIYQKDLF	434	22	22	-	-	-	-	VHIYQKDLF	3.4	13	13
HLA-DRB1*15:01	1	6	20	15	Consensus (smm/nn/sturniolo)	GKVELLPKVHIYQKD	21	21	-	-	-	-	VELLPKVHI	530	18	18	VELLPKVHI	402.2	21	21	-	-	-	-	VELLPKVHI	2.3	31	31
HLA-DRB1*04:01	1	15	29	15	Consensus (smm/nn/sturniolo)	HIYQKDLFPTETSNG	21	21	-	-	-	-	YQKDLFPTE	584	21	21	YQKDLFPTE	565.3	21	21	-	-	-	-	LFPTETSNG	1.5	21	21
HLA-DRB1*15:01	1	4	18	15	Consensus (smm/nn/sturniolo)	TSGKVELLPKVHIYQ	25	25	-	-	-	-	VELLPKVHI	483	17	17	VELLPKVHI	508	25	25	-	-	-	-	VELLPKVHI	2.3	31	31
HLA-DRB1*15:01	1	3	17	15	Consensus (smm/nn/sturniolo)	KTSGKVELLPKVHIY	30	30	-	-	-	-	VELLPKVHI	516	18	18	VELLPKVHI	706.4	30	30	-	-	-	-	VELLPKVHI	2.3	31	31
HLA-DRB1*15:01	1	7	21	15	Consensus (smm/nn/sturniolo)	KVELLPKVHIYQKDL	31	31	-	-	-	-	VELLPKVHI	962	31	31	VELLPKVHI	575.7	27	27	-	-	-	-	VELLPKVHI	2.3	31	31
HLA-DRB1*15:01	1	2	16	15	Consensus (smm/nn/sturniolo)	PKTSGKVELLPKVHI	31	31	-	-	-	-	KVELLPKVH	529	18	18	VELLPKVHI	1405.8	43	43	-	-	-	-	VELLPKVHI	2.3	31	31
HLA-DRB1*09:01	1	3	17	15	Consensus (comb.lib./smm/nn)	KTSGKVELLPKVHIY	32	32	VELLPKVHI	0.44	28	28	VELLPKVHI	872	32	32	VELLPKVHI	971.3	49	49	-	-	-	-	-	-	-	-
HLA-DRB1*04:01	1	13	27	15	Consensus (smm/nn/sturniolo)	KVHIYQKDLFPTETS	32	32	-	-	-	-	YQKDLFPTE	821	30	30	YQKDLFPTE	1010.6	32	32	-	-	-	-	YQKDLFPTE	-0.9	61	61
HLA-DRB1*09:01	1	5	19	15	Consensus (comb.lib./smm/nn)	SGKVELLPKVHIYQK	32	32	VELLPKVHI	0.44	28	28	VELLPKVHI	868	32	32	VELLPKVHI	1199.2	54	54	-	-	-	-	-	-	-	-
HLA-DRB1*09:01	1	4	18	15	Consensus (comb.lib./smm/nn)	TSGKVELLPKVHIYQ	32	32	VELLPKVHI	0.44	28	28	VELLPKVHI	866	32	32	VELLPKVHI	1058.4	51	51	-	-	-	-	-	-	-	-
HLA-DRB1*09:01	1	6	20	15	Consensus (comb.lib./smm/nn)	GKVELLPKVHIYQKD	33	33	VELLPKVHI	0.44	28	28	VELLPKVHI	888	33	33	VELLPKVHI	1595.3	61	61	-	-	-	-	-	-	-	-
HLA-DRB1*09:01	1	2	16	15	Consensus (comb.lib./smm/nn)	PKTSGKVELLPKVHI	33	33	VELLPKVHI	0.44	28	28	GKVELLPKV	893	33	33	VELLPKVHI	1376.2	57	57	-	-	-	-	-	-	-	-
HLA-DRB1*04:01	1	14	28	15	Consensus (smm/nn/sturniolo)	VHIYQKDLFPTETSN	33	33	-	-	-	-	YQKDLFPTE	890	32	32	YQKDLFPTE	1031.7	33	33	-	-	-	-	YQKDLFPTE	-0.9	61	61
HLA-DRB1*01:01	1	5	19	15	Consensus (comb.lib./smm/nn)	SGKVELLPKVHIYQK	35	35	KVELLPKVH	39.69	38	38	VELLPKVHI	222	35	35	VELLPKVHI	111.8	28	28	-	-	-	-	-	-	-	-
HLA-DRB1*01:01	1	6	20	15	Consensus (comb.lib./smm/nn)	GKVELLPKVHIYQKD	36	36	KVELLPKVH	39.69	38	38	VELLPKVHI	237	36	36	VELLPKVHI	150	33	33	-	-	-	-	-	-	-	-
HLA-DRB1*01:01	1	4	18	15	Consensus (comb.lib./smm/nn)	TSGKVELLPKVHIYQ	36	36	KVELLPKVH	39.69	38	38	VELLPKVHI	228	36	36	VELLPKVHI	158.9	34	34	-	-	-	-	-	-	-	-
HLA-DRB1*15:01	1	14	28	15	Consensus (smm/nn/sturniolo)	VHIYQKDLFPTETSN	36	36	-	-	-	-	VHIYQKDLF	1998	51	51	IYQKDLFPT	986.5	36	36	-	-	-	-	VHIYQKDLF	3.4	13	13
HLA-DRB1*01:01	1	3	17	15	Consensus (comb.lib./smm/nn)	KTSGKVELLPKVHIY	38	38	KVELLPKVH	39.69	38	38	VELLPKVHI	240	37	37	VELLPKVHI	211.3	39	39	-	-	-	-	-	-	-	-
HLA-DRB1*07:01	1	3	17	15	Consensus (comb.lib./smm/nn)	KTSGKVELLPKVHIY	38	38	KTSGKVELL	18.39	21	21	VELLPKVHI	816	38	38	VELLPKVHI	1152.6	48	48	-	-	-	-	-	-	-	-
HLA-DRB1*01:01	1	7	21	15	Consensus (comb.lib./smm/nn)	KVELLPKVHIYQKDL	38	38	KVELLPKVH	39.69	38	38	VELLPKVHI	602	59	59	VELLPKVHI	204.3	38	38	-	-	-	-	-	-	-	-
HLA-DRB1*01:01	1	2	16	15	Consensus (comb.lib./smm/nn)	PKTSGKVELLPKVHI	38	38	KVELLPKVH	39.69	38	38	KVELLPKVH	244	37	37	VELLPKVHI	461.1	54	54	-	-	-	-	-	-	-	-
HLA-DRB1*04:01	1	12	26	15	Consensus (smm/nn/sturniolo)	PKVHIYQKDLFPTET	38	38	-	-	-	-	YQKDLFPTE	999	35	35	YQKDLFPTE	1310.2	38	38	-	-	-	-	YQKDLFPTE	-0.9	61	61
HLA-DRB1*07:01	1	5	19	15	Consensus (comb.lib./smm/nn)	SGKVELLPKVHIYQK	38	38	LPKVHIYQK	40.81	25	25	VELLPKVHI	823	38	38	VELLPKVHI	1435.4	52	52	-	-	-	-	-	-	-	-
HLA-DRB1*07:01	1	6	20	15	Consensus (comb.lib./smm/nn)	GKVELLPKVHIYQKD	39	39	LPKVHIYQK	40.81	25	25	VELLPKVHI	856	39	39	VELLPKVHI	1632.4	55	55	-	-	-	-	-	-	-	-
HLA-DRB1*07:01	1	2	16	15	Consensus (comb.lib./smm/nn)	PKTSGKVELLPKVHI	39	39	KTSGKVELL	18.39	21	21	KVELLPKVH	854	39	39	VELLPKVHI	1048.2	46	46	-	-	-	-	-	-	-	-
HLA-DRB1*04:04	1	5	19	15	Consensus (smm/nn/sturniolo)	SGKVELLPKVHIYQK	40	40	-	-	-	-	VELLPKVHI	733	31	31	KVELLPKVH	768.1	40	40	-	-	-	-	LPKVHIYQK	-0.6	52	52
HLA-DRB1*04:04	1	6	20	15	Consensus (smm/nn/sturniolo)	GKVELLPKVHIYQKD	43	43	-	-	-	-	VELLPKVHI	836	34	34	KVELLPKVH	893.9	43	43	-	-	-	-	LPKVHIYQK	-0.6	52	52
HLA-DRB1*04:04	1	4	18	15	Consensus (smm/nn/sturniolo)	TSGKVELLPKVHIYQ	45	45	-	-	-	-	VELLPKVHI	738	31	31	KVELLPKVH	971.3	45	45	-	-	-	-	VELLPKVHI	-0.7	53	53
HLA-DRB1*07:01	1	7	21	15	Consensus (comb.lib./smm/nn)	KVELLPKVHIYQKDL	48	48	LPKVHIYQK	40.81	25	25	VELLPKVHI	1536	53	53	VELLPKVHI	1171.2	48	48	-	-	-	-	-	-	-	-
HLA-DRB1*07:01	1	4	18	15	Consensus (comb.lib./smm/nn)	TSGKVELLPKVHIYQ	50	50	VELLPKVHI	14483.7	68	68	VELLPKVHI	823	38	38	VELLPKVHI	1326.3	50	50	-	-	-	-	-	-	-	-
HLA-DRB1*04:04	1	15	29	15	Consensus (smm/nn/sturniolo)	HIYQKDLFPTETSNG	51	51	-	-	-	-	QKDLFPTET	1864	51	51	DLFPTETSN	2889.6	68	68	-	-	-	-	LFPTETSNG	1.6	18	18
HLA-DRB1*04:01	1	11	25	15	Consensus (smm/nn/sturniolo)	LPKVHIYQKDLFPTE	51	51	-	-	-	-	HIYQKDLFP	1023	35	35	YQKDLFPTE	2130.6	51	51	-	-	-	-	YQKDLFPTE	-0.9	61	61
HLA-DRB1*04:04	1	7	21	15	Consensus (smm/nn/sturniolo)	KVELLPKVHIYQKDL	52	52	-	-	-	-	VELLPKVHI	1890	51	51	KVELLPKVH	1691	57	57	-	-	-	-	LPKVHIYQK	-0.6	52	52
HLA-DRB1*04:04	1	8	22	15	Consensus (smm/nn/sturniolo)	VELLPKVHIYQKDLF	52	52	-	-	-	-	VELLPKVHI	1876	51	51	LLPKVHIYQ	2279.3	63	63	-	-	-	-	LPKVHIYQK	-0.6	52	52
HLA-DRB1*04:04	1	3	17	15	Consensus (smm/nn/sturniolo)	KTSGKVELLPKVHIY	53	53	-	-	-	-	VELLPKVHI	743	31	31	KVELLPKVH	1397.1	53	53	-	-	-	-	VELLPKVHI	-0.7	53	53
HLA-DRB1*04:04	1	2	16	15	Consensus (smm/nn/sturniolo)	PKTSGKVELLPKVHI	53	53	-	-	-	-	KVELLPKVH	767	32	32	KVELLPKVH	2246.4	63	63	-	-	-	-	VELLPKVHI	-0.7	53	53
HLA-DRB1*07:01	1	8	22	15	Consensus (comb.lib./smm/nn)	VELLPKVHIYQKDLF	53	53	LPKVHIYQK	40.81	25	25	VELLPKVHI	1558	53	53	VELLPKVHI	1522.3	53	53	-	-	-	-	-	-	-	-
HLA-DRB1*09:01	1	8	22	15	Consensus (comb.lib./smm/nn)	VELLPKVHIYQKDLF	59	59	VELLPKVHI	0.44	28	28	VELLPKVHI	2259	59	59	VHIYQKDLF	3010	75	75	-	-	-	-	-	-	-	-
HLA-DRB1*04:04	1	12	26	15	Consensus (smm/nn/sturniolo)	PKVHIYQKDLFPTET	60	60	-	-	-	-	IYQKDLFPT	2306	56	56	KVHIYQKDL	1968	60	60	-	-	-	-	VHIYQKDLF	-2.7	80	80
HLA-DRB1*01:01	1	8	22	15	Consensus (comb.lib./smm/nn)	VELLPKVHIYQKDLF	61	61	VELLPKVHI	1388.48	62	62	VELLPKVHI	632	61	61	VELLPKVHI	537.8	56	56	-	-	-	-	-	-	-	-
HLA-DRB1*09:01	1	7	21	15	Consensus (comb.lib./smm/nn)	KVELLPKVHIYQKDL	63	63	VELLPKVHI	0.44	28	28	VELLPKVHI	2581	63	63	VELLPKVHI	2199.8	68	68	-	-	-	-	-	-	-	-
HLA-DRB1*04:04	1	11	25	15	Consensus (smm/nn/sturniolo)	LPKVHIYQKDLFPTE	63	63	-	-	-	-	IYQKDLFPT	3914	68	68	KVHIYQKDL	2189.8	63	63	-	-	-	-	LPKVHIYQK	-0.6	52	52
HLA-DRB1*04:04	1	9	23	15	Consensus (smm/nn/sturniolo)	ELLPKVHIYQKDLFP	65	65	-	-	-	-	VHIYQKDLF	4637	71	71	KVHIYQKDL	2429.8	65	65	-	-	-	-	LPKVHIYQK	-0.6	52	52
HLA-DRB1*04:04	1	13	27	15	Consensus (smm/nn/sturniolo)	KVHIYQKDLFPTETS	65	65	-	-	-	-	QKDLFPTET	2172	54	54	HIYQKDLFP	2417.7	65	65	-	-	-	-	VHIYQKDLF	-2.7	80	80
HLA-DRB1*04:04	1	10	24	15	Consensus (smm/nn/sturniolo)	LLPKVHIYQKDLFPT	65	65	-	-	-	-	VHIYQKDLF	4195	69	69	KVHIYQKDL	2442.5	65	65	-	-	-	-	LPKVHIYQK	-0.6	52	52
HLA-DRB1*09:01	1	12	26	15	Consensus (comb.lib./smm/nn)	PKVHIYQKDLFPTET	66	66	QKDLFPTET	1000000	61	61	VHIYQKDLF	2834	66	66	IYQKDLFPT	4438.9	82	82	-	-	-	-	-	-	-	-
HLA-DRB1*07:01	1	9	23	15	Consensus (comb.lib./smm/nn)	ELLPKVHIYQKDLFP	67	67	LPKVHIYQK	40.81	25	25	KVHIYQKDL	2807	67	67	KVHIYQKDL	4423.8	75	75	-	-	-	-	-	-	-	-
HLA-DRB1*09:01	1	13	27	15	Consensus (comb.lib./smm/nn)	KVHIYQKDLFPTETS	67	67	KDLFPTETS	3307.39	47	47	QKDLFPTET	2924	67	67	IYQKDLFPT	4964	84	84	-	-	-	-	-	-	-	-
HLA-DRB1*09:01	1	15	29	15	Consensus (comb.lib./smm/nn)	HIYQKDLFPTETSNG	68	68	KDLFPTETS	3307.39	47	47	QKDLFPTET	3060	68	68	LFPTETSNG	3693.7	79	79	-	-	-	-	-	-	-	-
HLA-DRB1*09:01	1	14	28	15	Consensus (comb.lib./smm/nn)	VHIYQKDLFPTETSN	68	68	KDLFPTETS	3307.39	47	47	QKDLFPTET	3040	68	68	IYQKDLFPT	6360.4	88	88	-	-	-	-	-	-	-	-
HLA-DRB1*07:01	1	10	24	15	Consensus (comb.lib./smm/nn)	LLPKVHIYQKDLFPT	70	70	LPKVHIYQK	40.81	25	25	KVHIYQKDL	3168	70	70	KVHIYQKDL	4917.5	77	77	-	-	-	-	-	-	-	-
HLA-DRB1*07:01	1	11	25	15	Consensus (comb.lib./smm/nn)	LPKVHIYQKDLFPTE	71	71	LPKVHIYQK	40.81	25	25	KVHIYQKDL	3447	71	71	KVHIYQKDL	6473	83	83	-	-	-	-	-	-	-	-
HLA-DRB1*04:01	1	6	20	15	Consensus (smm/nn/sturniolo)	GKVELLPKVHIYQKD	72	72	-	-	-	-	VELLPKVHI	6886	87	87	LLPKVHIYQ	2769.5	58	58	-	-	-	-	VELLPKVHI	-1.72	72	72
HLA-DRB1*04:01	1	7	21	15	Consensus (smm/nn/sturniolo)	KVELLPKVHIYQKDL	72	72	-	-	-	-	LLPKVHIYQ	9371	91	91	LPKVHIYQK	3044.1	60	60	-	-	-	-	VELLPKVHI	-1.72	72	72
HLA-DRB1*04:01	1	5	19	15	Consensus (smm/nn/sturniolo)	SGKVELLPKVHIYQK	72	72	-	-	-	-	VELLPKVHI	5948	84	84	LLPKVHIYQ	2890	59	59	-	-	-	-	VELLPKVHI	-1.72	72	72
HLA-DRB1*04:01	1	4	18	15	Consensus (smm/nn/sturniolo)	TSGKVELLPKVHIYQ	72	72	-	-	-	-	VELLPKVHI	5697	83	83	VELLPKVHI	4440.7	71	71	-	-	-	-	VELLPKVHI	-1.72	72	72
HLA-DRB1*04:01	1	8	22	15	Consensus (smm/nn/sturniolo)	VELLPKVHIYQKDLF	72	72	-	-	-	-	LLPKVHIYQ	9516	91	91	LPKVHIYQK	3520.1	65	65	-	-	-	-	VELLPKVHI	-1.72	72	72
HLA-DRB1*07:01	1	15	29	15	Consensus (comb.lib./smm/nn)	HIYQKDLFPTETSNG	73	73	KDLFPTETS	11073	67	67	QKDLFPTET	3761	73	73	LFPTETSNG	7279.9	85	85	-	-	-	-	-	-	-	-
HLA-DRB1*15:01	1	15	29	15	Consensus (smm/nn/sturniolo)	HIYQKDLFPTETSNG	73	73	-	-	-	-	KDLFPTETS	8616	86	86	IYQKDLFPT	5533.7	73	73	-	-	-	-	IYQKDLFPT	1.6	43	43
HLA-DRB1*01:01	1	13	27	15	Consensus (comb.lib./smm/nn)	KVHIYQKDLFPTETS	73	73	IYQKDLFPT	157221	87	87	QKDLFPTET	1047	72	72	IYQKDLFPT	1292.7	73	73	-	-	-	-	-	-	-	-
HLA-DRB1*04:04	1	14	28	15	Consensus (smm/nn/sturniolo)	VHIYQKDLFPTETSN	73	73	-	-	-	-	QKDLFPTET	2327	56	56	HIYQKDLFP	3542	73	73	-	-	-	-	VHIYQKDLF	-2.7	80	80
HLA-DRB1*09:01	1	1	15	15	Consensus (comb.lib./smm/nn)	LPKTSGKVELLPKVH	74	74	KTSGKVELL	368122	59	59	KTSGKVELL	4036	76	76	KVELLPKVH	2846.4	74	74	-	-	-	-	-	-	-	-
HLA-DRB1*07:01	1	1	15	15	Consensus (comb.lib./smm/nn)	LPKTSGKVELLPKVH	76	76	KTSGKVELL	18.39	21	21	KTSGKVELL	4255	76	76	PKTSGKVEL	5089	78	78	-	-	-	-	-	-	-	-
HLA-DRB1*15:01	1	1	15	15	Consensus (smm/nn/sturniolo)	LPKTSGKVELLPKVH	76	76	-	-	-	-	GKVELLPKV	3070	64	64	GKVELLPKV	6598.4	76	76	-	-	-	-	LPKTSGKVE	-2.5	93	93
HLA-DRB1*09:01	1	11	25	15	Consensus (comb.lib./smm/nn)	LPKVHIYQKDLFPTE	76	76	YQKDLFPTE	1000000	61	61	VHIYQKDLF	4016	76	76	IYQKDLFPT	4832.9	84	84	-	-	-	-	-	-	-	-
HLA-DRB1*01:01	1	12	26	15	Consensus (comb.lib./smm/nn)	PKVHIYQKDLFPTET	76	76	IYQKDLFPT	157221	87	87	IYQKDLFPT	1139	74	74	IYQKDLFPT	1549.3	76	76	-	-	-	-	-	-	-	-
HLA-DRB1*01:01	1	14	28	15	Consensus (comb.lib./smm/nn)	VHIYQKDLFPTETSN	77	77	IYQKDLFPT	157221	87	87	QKDLFPTET	1080	73	73	IYQKDLFPT	1675.6	77	77	-	-	-	-	-	-	-	-
HLA-DRB1*04:01	1	9	23	15	Consensus (smm/nn/sturniolo)	ELLPKVHIYQKDLFP	78	78	-	-	-	-	LPKVHIYQK	6125	85	85	LPKVHIYQK	3896.6	67	67	-	-	-	-	LLPKVHIYQ	-2.22	78	78
HLA-DRB1*04:01	1	10	24	15	Consensus (smm/nn/sturniolo)	LLPKVHIYQKDLFPT	78	78	-	-	-	-	HIYQKDLFP	4970	80	80	LPKVHIYQK	3773.1	66	66	-	-	-	-	LLPKVHIYQ	-2.22	78	78
HLA-DRB1*01:01	1	1	15	15	Consensus (comb.lib./smm/nn)	LPKTSGKVELLPKVH	78	78	KVELLPKVH	39.69	38	38	KTSGKVELL	2001	84	84	KTSGKVELL	1719.6	78	78	-	-	-	-	-	-	-	-
HLA-DRB1*09:01	1	9	23	15	Consensus (comb.lib./smm/nn)	ELLPKVHIYQKDLFP	81	81	HIYQKDLFP	1000000	61	61	VHIYQKDLF	4976	81	81	VHIYQKDLF	5514.5	86	86	-	-	-	-	-	-	-	-
HLA-DRB1*04:01	1	3	17	15	Consensus (smm/nn/sturniolo)	KTSGKVELLPKVHIY	81	81	-	-	-	-	VELLPKVHI	7113	87	87	GKVELLPKV	6548.6	81	81	-	-	-	-	VELLPKVHI	-1.72	72	72
HLA-DRB1*09:01	1	10	24	15	Consensus (comb.lib./smm/nn)	LLPKVHIYQKDLFPT	81	81	IYQKDLFPT	1000000	61	61	VHIYQKDLF	5020	81	81	VHIYQKDLF	5743.2	87	87	-	-	-	-	-	-	-	-
HLA-DRB1*01:01	1	11	25	15	Consensus (comb.lib./smm/nn)	LPKVHIYQKDLFPTE	82	82	LPKVHIYQK	10999.5	75	75	IYQKDLFPT	1834	83	83	IYQKDLFPT	2245	82	82	-	-	-	-	-	-	-	-
HLA-DRB1*01:01	1	9	23	15	Consensus (comb.lib./smm/nn)	ELLPKVHIYQKDLFP	84	84	LPKVHIYQK	10999.5	75	75	KVHIYQKDL	2750	88	88	LLPKVHIYQ	2535.8	84	84	-	-	-	-	-	-	-	-
HLA-DRB1*01:01	1	15	29	15	Consensus (comb.lib./smm/nn)	HIYQKDLFPTETSNG	84	84	IYQKDLFPT	157221	87	87	QKDLFPTET	1049	72	72	IYQKDLFPT	2518.9	84	84	-	-	-	-	-	-	-	-
HLA-DRB1*01:01	1	10	24	15	Consensus (comb.lib./smm/nn)	LLPKVHIYQKDLFPT	84	84	LPKVHIYQK	10999.5	75	75	KVHIYQKDL	2016	84	84	HIYQKDLFP	2848.4	85	85	-	-	-	-	-	-	-	-
HLA-DRB1*07:01	1	13	27	15	Consensus (comb.lib./smm/nn)	KVHIYQKDLFPTETS	85	85	KDLFPTETS	11073	67	67	KVHIYQKDL	7253	85	85	KVHIYQKDL	9902.7	90	90	-	-	-	-	-	-	-	-
HLA-DRB1*04:01	1	2	16	15	Consensus (smm/nn/sturniolo)	PKTSGKVELLPKVHI	86	86	-	-	-	-	KVELLPKVH	6935	87	87	GKVELLPKV	7901.8	86	86	-	-	-	-	VELLPKVHI	-1.72	72	72
HLA-DRB1*07:01	1	12	26	15	Consensus (comb.lib./smm/nn)	PKVHIYQKDLFPTET	87	87	QKDLFPTET	1000000	90	90	KVHIYQKDL	6209	82	82	KVHIYQKDL	8284.3	87	87	-	-	-	-	-	-	-	-
HLA-DRB1*04:04	1	1	15	15	Consensus (smm/nn/sturniolo)	LPKTSGKVELLPKVH	88	88	-	-	-	-	TSGKVELLP	12707	88	88	KVELLPKVH	5863.7	82	82	-	-	-	-	LPKTSGKVE	-5.9	94	94
HLA-DRB1*04:01	1	1	15	15	Consensus (smm/nn/sturniolo)	LPKTSGKVELLPKVH	91	91	-	-	-	-	KTSGKVELL	8658	90	90	GKVELLPKV	10572.7	91	91	-	-	-	-	LPKTSGKVE	-4.3	91	91
HLA-DRB1*07:01	1	14	28	15	Consensus (comb.lib./smm/nn)	VHIYQKDLFPTETSN	92	92	KDLFPTETS	11073	67	67	QKDLFPTET	12309	92	92	IYQKDLFPT	15109.5	96	96	-	-	-	-	-	-	-	-
prediction from the IEDB website: http://www.iedb.org
