# Supplementary material for: Hemophilia A subjects with an intron-22 gene inversion mutation show CD4+ T-effector responses to multiple epitopes in FVIII
Source: Front Immunol. 2023 Mar 1;14:1128641. doi: 10.3389/fimmu.2023.1128641 (PMC10015889; doi:10.3389/fimmu.2023.1128641)
Supplement: Supplementary file 9 [file Table_8.xlsx]

## Sheet: Table S8 DR3 predicted
Table S8. FVIII A1 and A2 domain peptides predicted to bind HLA-DR0301
Predicted MHCII core sequence	15-mer FVIII peptide	FVIII 15-mer sequence
AEVYDTVVI	A1-19	GPTIQAEVYDTVVIT
	A1-20	QAEVYDTVVITLKNM
VVITLKNMA	A1-21	YDTVVITLKNMASHP
YLSHVDLVK	A1-39	CLTYSYLSHVDLVKD
	A1-40	SYLSHVDLVKDLNSG
LVKDLNSGL	A1-41	HVDLVKDLNSGLIGA
HTVNGYVNR	A1-58	PKMHTVNGYVNRSLP
VNRSLPGLI	A1-59	TVNGYVNRSLPGLIG
	A1-60	YVNRSLPGLIGCHRK
LEGHTFLVR	A1-67	EVHSIFLEGHTFLVR
	A1-68	IFLEGHTFLVRNHRQ
LVRNHRQAS	A1-69	GHTFLVRNHRQASLE
VRNHRQASL	A1-69	GHTFLVRNHRQASLE
	A1-70	LVRNHRQASLEISPI
	A1-70	LVRNHRQASLEISPI
FLTAQTLLM	A1-73	SPITFLTAQTLLMDL
	A1-74	FLTAQTLLMDLGQFL
LLMDLGQFL	A1-74	FLTAQTLLMDLGQFL
	A1-75	QTLLMDLGQFLLFCH
LVLAPDDRS	A2-6	WDYAPLVLAPDDRSY
	A2-7	PLVLAPDDRSYKSQY
LAPDDRSYK	A2-7	PLVLAPDDRSYKSQY
IIFKNQASR	A2-22	VGDTLLIIFKNQASR
LLIIFKNQA	A2-22	VGDTLLIIFKNQASR
	A2-23	LLIIFKNQASRPYNI
	A2-23	LLIIFKNQASRPYNI
GITDVRPLY	A2-26	YNIYPHGITDVRPLY
	A2-27	PHGITDVRPLYSRRL
DQRGNQIMS	A2-47	ESVDQRGNQIMSDKR
IMSDKRNVI	A2-48	QRGNQIMSDKRNVIL
	A2-49	QIMSDKRNVILFSVF
FQASNIMHS	A2-59	DPEFQASNIMHSING
MHSINGYVF	A2-60	QASNIMHSINGYVFD
IMHSINGYV	A2-60	QASNIMHSINGYVFD
	A2-61	IMHSINGYVFDSLQL
	A2-61	IMHSINGYVFDSLQL
VFDSLQLSV	A2-62	INGYVFDSLQLSVCL
	A2-63	VFDSLQLSVCLHEVA
LQLSVCLHE	A2-63	VFDSLQLSVCLHEVA
	A2-64	LQLSVCLHEVAYWYI
VYEDTLTLF	A2-72	TFKHKMVYEDTLTLF
	A2-73	KMVYEDTLTLFPFSG
FVIII sequences predicted to bind to HLA-DR0301. The IEDB server NetMHCPanII was used to predict core sequences within the FVIII A1 and A2 domains. Twenty-five core sequences predicted to bind HLA-DR0301 with high affinity (top 2% of predicted binding peptides) are shown in red font. These core sequences were found within 33 of the 15-mer FVIII peptides in the library from Mimotopes, Inc. Peptide…
