# Supplementary material for: Hemophilia A subjects with an intron-22 gene inversion mutation show CD4+ T-effector responses to multiple epitopes in FVIII
Source: Front Immunol. 2023 Mar 1;14:1128641. doi: 10.3389/fimmu.2023.1128641 (PMC10015889; doi:10.3389/fimmu.2023.1128641)
Supplement: Supplementary file 10 [file Table_9.xlsx]

## Sheet: Table S9 DR3 experimental
Table S9. Individual and pooled 15-mer FVIII peptides to map HLA-DR3-restricted CD4 T-cell responses
#	15-mer peptides	Corresponding large peptide pool	Pooled and individual peptides
1	A1-19	LP1	A1-19, A1-20
2	A1-20
3	A1-21		A1-21
4	A1-39		A1-39, A1-40
5	A1-40
6	A1-41		A1-41
7	A1-58		A1-58
8	A1-59		A1-59, A1-60
9	A1-60
10	A1-67	LP2	A1-67, A1-68
11	A1-68
12	A1-69		A1-69, A1-70
13	A1-70
14	A1-73		A1-73, A1-74, A1-75
15	A1-74
16	A1-75
17	A2-6		A2-6, A2-7
18	A2-7
19	A2-22		A2-22, A2-23
20	A2-23
21	A2-26		A2-26, A2-27
22	A2-27
23	A2-47	LP3	A2-47
24	A2-48		A2-48, A2-49
25	A2-49
26	A2-59		A2-59
27	A2-60		A2-60, A2-61
28	A2-61
29	A2-62		A2-62, A2-63
30	A2-63
31	A2-64
32	A2-72		A2-72, A2-73
33	A2-73
Pooled and individual peptides containing 9-mer sequences predicted to bind with high affinity to HLA-DR0301. The pooled and individual peptides used for subsequent ELISPOT assays (PP1-PP18) are in the right-hand column. The other columns map the individual 15-mer peptides to the large, small and final custom (smaller) pools.
